# Supplementary material for: The Discovery of a Citrus Yellow Vein Clearing Virus Hacienda Heights Isolate Diversifies the Geological Origins of the Virus in California, United States
Source: Viruses. 2024 Sep 18;16(9):1479. doi: 10.3390/v16091479 (PMC11437496; doi:10.3390/v16091479)
Supplement: Supplementary file 1 [file viruses-16-01479-s001.zip]

Archive with 2 entries (2 files):
- CYVCV HH Supporting Figures-Revised.pdf
- Supporting Tables-revised.xls
