# Supplementary material for: The Discovery of a Citrus Yellow Vein Clearing Virus Hacienda Heights Isolate Diversifies the Geological Origins of the Virus in California, United States
Source: Viruses. 2024 Sep 18;16(9):1479. doi: 10.3390/v16091479 (PMC11437496; doi:10.3390/v16091479)
Supplement: Supplementary file 1 [file viruses-16-01479-s001.zip › Supporting Tables-revised.xls]

## Sheet: Supplementary Table S1
Groups	Accession number	Isolate name	Location	Collected year
North America	OR037276.1	CYVCV CA1	CA-Tulare, USA	2022
North America	OR670060.1	CYVCV CA2	CA-Tulare, USA	2023
North America	OR670061.1	CYVCV CA3	CA-Tulare, USA	2023
North America	OQ418489.1	CYVCV CA1	CA-Tulare, USA	2022
North America	OQ418490.1	CYVCV CA2	CA-Tulare, USA	2022
North America	OQ418491.1	CYVCV CA3	CA-Tulare, USA	2022
North America	OQ418492.1	CYVCV CA4	CA-Tulare, USA	2022
North America	OQ418493.1	CYVCV CA6	CA-Tulare, USA	2022
North America	OQ418494.1	CYVCV CA8	CA-Tulare, USA	2022
North America	OQ418495.1	CYVCV CA9	CA-Tulare, USA	2022
North America	OQ418496.1	CYVCV CA10	CA-Tulare, USA	2022
North America	OQ418497.1	CYVCV CA12	CA-Tulare, USA	2022
North America	OQ418498.1	CYVCV CA13	CA-Tulare, USA	2022
North America	OQ418499.1	CYVCV CA14	CA-Tulare, USA	2022
North America	OQ418500.1	CYVCV CA15	CA-Tulare, USA	2022
North America	OQ418501.1	CYVCV CA16	CA-Tulare, USA	2022
North America	OQ418502.1	CYVCV CA17	CA-Tulare, USA	2022
North America	OQ418503.1	CYVCV CA18	CA-Tulare, USA	2022
North America	OQ418504.1	CYVCV CA19	CA-Tulare, USA	2022
North America	OQ418505.1	CYVCV CA20	CA-Tulare, USA	2022
North America	PP840891.1	CYVCV CA-HH1	CA-Hacienda Heights, USA	2024
South Asia and Middle East	KT345342.1	CYVCV IS	Pakistan	1992
South Asia and Middle East	KP313241.1	CYVCV KP	Pakistan	2012
South Asia and Middle East	JX040635.1	CYVCV Y1	Turkey	2000
South Asia and Middle East	MT951237.1	CYVCV Y2	Turkey	2020
South Asia and Middle East	KT696513.1	CYVCV KPMI	India	2009
South Asia and Middle East	KT696512.1	CYVCV PALI	India	2012
South Asia and Middle East	KT696511.1	CYVCV RMGI	India	2014
South Asia and Middle East	KT696510.1	CYVCV ECAI	India	2014
East Asia/China	NC_026592.1	CYVCV CQ	Chongqing, China	2012
East Asia/China	MK415926.1	CYVCV HP-MRJ	Yunnan, China	2018
East Asia/China	MK415925.1	CYVCV JS-RN1	Yunnan, China	2018
East Asia/China	MK415923.1	CYVCV YN-KPJ	Yunnan, China	2018
East Asia/China	KX156746.1	CYVCV JX-NF	Jiangxi, China	2015
East Asia/China	KX156747.1	CYVCV JX-NH	Jiangxi, China	2015
East Asia/China	KX156745.1	CYVCV HN-STG	Hunan, China	2015
East Asia/China	KX156744.1	CYVCV HN-GXP	Hunan, China	2015
East Asia/China	KX156743.1	CYVCV GZ-GXP	Guizhou, China	2015
East Asia/China	KX156741.1	CYVCV GX-GXP	Guizhou, China	2015
East Asia/China	KX156740.1	CYVCV GD-STP	Guangdong, China	2015
East Asia/China	KX156739.1	CYVCV GD-STJ	Guangdong, China	2015
East Asia/China	KX156738.1	CYVCV GD-JG	Guangdong, China	2015
East Asia/China	KX156737.1	CYVCV FJ-PK	Fujian, China	2015
East Asia/China	KX156736.1	CYVCV CQ-TA	Chongqing, China	2015
East Asia/China	KX156735.1	CYVCV CQ-PO	Chongqing, China	2015
East Asia/China	KT124646.1	CYVCV HU	Hunan, China	2007
East Asia/China	KP313240.1	CYVCV CQ	Chongqing, China	2012
East Asia/China	KP313242.1	CYVCV YN	Yunnan, China	2012
East Asia/China	KP120977.1	CYVCV RL	Yunnan, China	2009
East Asia/China	MW429489.1	CYVCV AY142	Sichuan, China	2019
East Asia/China	MW429487.1	CYVCV AY112	Sichuan, China	2019
East Asia/China	MG878869.1	CYVCV AY204	Sichuan, China	2012
East Asia/China	MW429488.1	CYVCV AY132	Sichuan, China	2019
East Asia/China	MW429491.1	CYVCV AY221	Sichuan, China	2019
East Asia/China	MW429490.1	CYVCV AY212	Sichuan, China	2019
East Asia/China	KX156750.1	CYVCV YN-BTC	Yunnan, China	2015
East Asia/China	KX156752.1	CYVCV YN-NH	Yunnan, China	2015
East Asia/China	KX156751.1	CYVCV YN-EL	Yunnan, China	2015
East Asia/China	KX156734.1	CYVCV YN-SA	Yunnan, China	2015
East Asia/China	KX156742.1	CYVCV GX-STJ	Guangxi, China	2015
East Asia/China	KX156749.1	CYVCV SC-NH	Sichuan, China	2015
East Asia/China	KX156748.1	CYVCV SC-EL	Sichuan, China	2015
East Asia/China	KX378154.1	CYVCV JX	Jiangxi, China	2015
East Asia/China	MF563877.1	CYVCV JX	Jiangxi, China	2015
East Asia/China	KY933797.1	CYVCV ZJ4	Zhejiang, China	2016
East Asia/China	KY933796.1	CYVCV ZJ3	Zhejiang, China	2016
East Asia/China	KY933795.1	CYVCV ZJ2	Zhejiang, China	2016
East Asia/China	KY933794.1	CYVCV ZJ1	Zhejiang, China	2016
East Asia/China	MK415928.1	CYVCV BJ-QPJ	Yunnan, China	2018
East Asia/China	MK415927.1	CYVCV BJ-WG	Yunnan, China	2018
East Asia/China	MK415924.1	CYVCV BJ-HMR	Yunnan, China	2018
East Asia/South Korea	OL581610.1	CYVCV GJ1	South Korea	2020
East Asia/South Korea	OL441344.1	CYVCV GJ2	South Korea	2020
East Asia/South Korea	OQ174723.1	CYVCV GJ3	South Korea	2021
East Asia/South Korea	OL441345.1	CYVCV GJ4	South Korea	2020

## Sheet: Supplementary Table S2
Supplementary Table S2. The recombination analysis of Citrus yellow vein clearing virus isolates upon whole genome sequences. Six isolates were detected in over three different methods implemented in RDP4. Different algorithms abbreviation: R: RDP; G: GENECONV; B: BOOTSCAN; M: MAXCHI; C: CHIMAERA; S: SISCAN; T: 3SEQ.
Event No.	Recombinant	Major parent	Minor parent	Detection methods
				R	G	B	M	C	S	T
1	OR251433.1	KT696512.1	Unknown	+	+	+	+	+	-	+
2	KX156742.1	KX156735.1	KX156749.1	+	+	-	+	+	+	+
3	KT696512.1	OR251433.1	KP313240.1	+	+	-	+	+	+	+
4	KT696513.2	MT951237.1	OR251433.1	+	+	-	+	+	+	-
5	KX156735.1	KX156738.1	JX040635.1	+	+	+	-	-	-	+
6	MW429491.1	Unknown	MG878869.1	-	-	-	+	+	-	+
